# Supplementary material for: Dppa2 Promotes Early Embryo Development Through Regulating PDH Expression Pattern During Zygotic Genome Activation
Source: Int J Mol Sci. 2025 Apr 6;26(7):3436. doi: 10.3390/ijms26073436 (PMC11989748; doi:10.3390/ijms26073436)
Supplement: Supplementary file 1 [file ijms-26-03436-s001.zip]

Archive with 2 entries (2 files):
- Supplemental Figure S1.pdf
- Table.pdf
